# Supplementary material for: A risk prediction tool for colorectal cancer screening: a qualitative study of patient and provider facilitators and barriers
Source: BMC Fam Pract. 2020 Feb 26;21:43. doi: 10.1186/s12875-020-01113-0 (PMC7045431; doi:10.1186/s12875-020-01113-0)
Supplement: Supplementary file 1 — Additional file 1. Qualitative Interview Guide. [file 12875_2020_1113_MOESM1_ESM.zip]

Archive with 2 entries (2 files):
- Patient Interview GuideR2.docx
- Provider Interview GuideR2.docx
